# Supplementary material for: An Electro-Oculogram Based Vision System for Grasp Assistive Devices—A Proof of Concept Study
Source: Sensors (Basel). 2021 Jul 1;21(13):4515. doi: 10.3390/s21134515 (PMC8271916; doi:10.3390/s21134515)
Supplement: Supplementary file 1 [file sensors-21-04515-s001.zip]

Archive with 1 entries (1 files):
- sensors-1101543-supplementary.mp4
